# Supplementary material for: Phenomenological Modeling of Antibody Response from Vaccine Strain Composition
Source: Antibodies (Basel). 2025 Jan 16;14(1):6. doi: 10.3390/antib14010006 (PMC11755667; doi:10.3390/antib14010006)
Supplement: Supplementary file 1 [file antibodies-14-00006-s001.zip]

Archive with 1 entries (1 files):
- antibodies-3372899-supplementary.pdf
